# Supplementary material for: SG-ADVISER mtDNA: a web server for mitochondrial DNA annotation with data from 200 samples of a healthy aging cohort
Source: BMC Bioinformatics. 2017 Aug 18;18:373. doi: 10.1186/s12859-017-1778-6 (PMC5563004; doi:10.1186/s12859-017-1778-6)
Supplement: Supplementary file 2 — A spreadsheet consisting of all the phenotypic information for the 200 Wellderly individuals. (XLSX 86 kb) [file 12859_2017_1778_MOESM2_ESM.xlsx]

## Sheet: Sheet1
patient_id	Sample ID	Assembly ID	Deliverable ID	Job ID	Sample Illumina	Patient_id	SG-Adviser mtDNA job_id	Best predicted haplogroup(s)	sample_type	gender	Age_Bin	height_cm	weight_kg	race_Caucasian	race_AfricanAmerican	race_Asian	race_AmericanIndian/AlaskanNative	race_NativeHawaiian/PacificIslander	race_Other	race_Unknown	hisp_ethnicity	smoking_hist	take_meds	depr_anx	depr_meds_SSRI	depr_meds_SNRI	depr_meds_Other	depr_meds_none	osteopor	osteopor_meds_Bisphosphonate	osteopor_meds_other	osteopor_meds_none	hrt	hrt_meds_Estrogen	hrt_meds_Estrogen/Progesterone	hrt_meds_Androgen	hrt_meds_other	hrt_meds_none	gerd	gerd_meds_H2Blocker	gerd_meds_PPI	gerd_meds_Other	gerd_meds_none	bph	bph_meds_AlphaBlocker	bph_meds_Test.Red.Inhibitor	bph_meds_other	bph_meds_none	osteoarth
HE00004	GS01663-DNA_A01	GS000016612-ASM	GS000020592-DID	CG-00AEB	LP6005830-DNA_A01	HE00004	wLP6005830_DNA_A01	T2e1a1	Blood	Male	94-99	168	55	Checked	Not Checked	Not Checked	Not Checked	Not Checked	Not Checked	Not Checked		Former Smoker	No	No	0	0	0	0	No	0	0	0	No	0	0	0	0	0	No	0	0	0	0	No	0	0	0	0	No
HE00228	GS01663-DNA_G01	GS000016618-ASM	GS000020598-DID	CG-00AEA	LP6005830-DNA_A02	HE00228	wLP6005830_DNA_A02	U5b2a1b	Blood	Female	94-99	152	58	Checked	Not Checked	Not Checked	Not Checked	Not Checked	Not Checked	Not Checked		Former Smoker	Yes	No	0	0	0	0	No	0	0	0	No	0	0	0	0	0	No	0	0	0	0	No	0	0	0	0	No
HE00583	GS01057-DNA_B08	GS000013884-ASM	GS000015784-DID	CG-009CA	LP6005830-DNA_A03	HE00583	wLP6005830_DNA_A03	T2f1a1	Blood	Female	82	178	66	Checked	Not Checked	Not Checked	Not Checked	Not Checked	Not Checked	Not Checked		Former Smoker	Yes	No	0	0	0	0	No	0	0	0	No	0	0	0	0	0	No	0	0	0	0	No	0	0	0	0	No
HE00063	GS01077-DNA_C06	GS000008235-ASM	GS000010930-DID	DL-00044	LP6005830-DNA_A04	HE00063	wLP6005830_DNA_A04	U2e1a1a	Blood	Female	89	146	46	Checked	Not Checked	Not Checked	Not Checked	Not Checked	Not Checked	Not Checked		Former Smoker	Yes	No	0	0	0	0	Yes	Checked	Not Checked	Not Checked	No	0	0	0	0	0	No	0	0	0	0	No	0	0	0	0	Yes
HE00095	GS01077-DNA_D07	GS000013052-ASM	GS000010939-DID	CG-0097F	LP6005830-DNA_A05	HE00095	wLP6005830_DNA_A05	T2a1a	Blood	Male	87	175	66	Checked	Not Checked	Not Checked	Not Checked	Not Checked	Not Checked	Not Checked		Former Smoker	Yes	No	0	0	0	0	No	0	0	0	No	0	0	0	0	0	No	0	0	0	0	Yes	Checked	Not Checked	Not Checked	Not Checked	No
HE00164	GS01077-DNA_E08	GS000013060-ASM	GS000010948-DID	CG-0097F	LP6005830-DNA_A06	HE00164	wLP6005830_DNA_A06	U5b1b1a1a1	Blood	Male	87	170	68	Checked	Not Checked	Not Checked	Not Checked	Not Checked	Not Checked	Not Checked		Former Smoker	Yes	Yes	Checked	Not Checked	Not Checked	Not Checked	No	0	0	0	No	0	0	0	0	0	No	0	0	0	0	Yes	Checked	Checked	Not Checked	Not Checked	No
HE00189	GS01077-DNA_F09	GS000014881-ASM	GS000010957-DID	CG-00A30	LP6005830-DNA_A07	HE00189	wLP6005830_DNA_A07	X2b4	Blood	Female	87	159	75	Checked	Not Checked	Not Checked	Not Checked	Not Checked	Not Checked	Not Checked		Former Smoker	Yes	No	0	0	0	0	No	0	0	0	No	0	0	0	0	0	Yes	Checked	Not Checked	Not Checked	Not Checked	No	0	0	0	0	Yes
HE00258	GS01077-DNA_F01	GS000008162-ASM	GS000010893-DID	DL-0001D	LP6005830-DNA_A08	HE00258	wLP6005830_DNA_A08	H1bs;H1bt	Blood	Male	89	168	64	Checked	Not Checked	Not Checked	Not Checked	Not Checked	Not Checked	Not Checked		Former Smoker	Yes	No	0	0	0	0	No	0	0	0	No	0	0	0	0	0	No	0	0	0	0	Yes	Not Checked	Not Checked	Not Checked	Checked	Yes
HE00411	GS01077-DNA_G02	GS000008171-ASM	GS000010902-DID	DL-00034	LP6005830-DNA_A09	HE00411	wLP6005830_DNA_A09	N1b1a2	Blood	Male	84	168	66	Checked	Not Checked	Not Checked	Not Checked	Not Checked	Not Checked	Not Checked		Never Smoked	No	No	0	0	0	0	No	0	0	0	No	0	0	0	0	0	No	0	0	0	0	No	0	0	0	0	No
HE00489	GS01077-DNA_D04	GS000008113-ASM	GS000010915-DID	DL-00026	LP6005830-DNA_A10	HE00489	wLP6005830_DNA_A10	H10e1	Blood	Female	85	164	59	Checked	Not Checked	Not Checked	Not Checked	Not Checked	Not Checked	Not Checked		Never Smoked	No	No	0	0	0	0	No	0	0	0	No	0	0	0	0	0	No	0	0	0	0	No	0	0	0	0	No
HE00729	GS01077-DNA_F05	GS000008230-ASM	GS000010925-DID	DL-0003D	LP6005830-DNA_A11	HE00729	wLP6005830_DNA_A11	U5b2a2b	Blood	Female	85	175	67	Checked	Not Checked	Not Checked	Not Checked	Not Checked	Not Checked	Not Checked	Unknown	Former Smoker	No	No	0	0	0	0	No	0	0	0	No	0	0	0	0	0	No	0	0	0	0	No	0	0	0	0	No
HE00219	GS01077-DNA_F10	GS000014889-ASM	GS000010965-DID	CG-00A2F	LP6005830-DNA_A12	HE00219	wLP6005830_DNA_A12	U5b2a2b	Blood	Female	85	155	46	Checked	Not Checked	Not Checked	Not Checked	Not Checked	Not Checked	Not Checked		Never Smoked	No	No	0	0	0	0	No	0	0	0	No	0	0	0	0	0	No	0	0	0	0	No	0	0	0	0	No
HE00006	GS02279-DNA_C03	GS000023047-ASM	GS000033255-DID	CG-00D80	LP6005830-DNA_B01	HE00006	wLP6005830_DNA_B01	T2e1a1	Blood	Male	84	180	84	Checked	Not Checked	Not Checked	Not Checked	Not Checked	Not Checked	Not Checked		Former Smoker	No	No	0	0	0	0	No	0	0	0	No	0	0	0	0	0	No	0	0	0	0	No	0	0	0	0	No
HE00002	GS01997-DNA_C01	GS000017718-ASM	GS000022276-DID	CG-00B48	LP6005830-DNA_B02	HE00002	wLP6005830_DNA_B02	J2a1a1a2	Blood	Female	81	164	57	Checked	Not Checked	Not Checked	Not Checked	Not Checked	Not Checked	Not Checked		Never Smoked	Yes	No	0	0	0	0	Yes	Checked	Not Checked	Not Checked	No	0	0	0	0	0	No	0	0	0	0	No	0	0	0	0	Yes
HE00792	GS01057-DNA_A06	GS000013898-ASM	GS000015767-DID	CG-009CF	LP6005830-DNA_B03	HE00792	wLP6005830_DNA_B03	H5a1	Blood	Female	83	165	77	Checked	Not Checked	Not Checked	Not Checked	Not Checked	Not Checked	Not Checked		Never Smoked	Yes	Yes	Not Checked	Not Checked	Checked	Not Checked	Yes	Checked	Not Checked	Not Checked	No	0	0	0	0	0	No	0	0	0	0	No	0	0	0	0	Yes
HE00064	GS01077-DNA_D06	GS000008236-ASM	GS000010931-DID	DL-00043	LP6005830-DNA_B04	HE00064	wLP6005830_DNA_B04	K1b1a	Blood	Female	88	165	68	Checked	Not Checked	Not Checked	Not Checked	Not Checked	Not Checked	Not Checked		Former Smoker	Yes	No	0	0	0	0	No	0	0	0	Yes	Checked	Not Checked	Not Checked	Not Checked	Not Checked	No	0	0	0	0	No	0	0	0	0	Yes
HE00131	GS01077-DNA_E07	GS000014870-ASM	GS000010940-DID	CG-00A30	LP6005830-DNA_B05	HE00131	wLP6005830_DNA_B05	H3aj;H3x	Blood	Female	89	163	72	Checked	Not Checked	Not Checked	Not Checked	Not Checked	Not Checked	Not Checked		Never Smoked	Yes	No	0	0	0	0	Yes	Checked	Not Checked	Not Checked	No	0	0	0	0	0	No	0	0	0	0	No	0	0	0	0	No
HE00165	GS01077-DNA_F08	GS000013061-ASM	GS000010949-DID	CG-0097F	LP6005830-DNA_B06	HE00165	wLP6005830_DNA_B06	U4b1a3a	Blood	Male	82	182	78	Checked	Not Checked	Not Checked	Not Checked	Not Checked	Not Checked	Not Checked		Former Smoker	No	No	0	0	0	0	No	0	0	0	No	0	0	0	0	0	No	0	0	0	0	No	0	0	0	0	No
HE00205	GS01077-DNA_H09	GS000014883-ASM	GS000010959-DID	CG-00A30	LP6005830-DNA_B07	HE00205	wLP6005830_DNA_B07	K1a1b1a	Blood	Male	84	172	65	Checked	Not Checked	Not Checked	Not Checked	Not Checked	Not Checked	Not Checked		Never Smoked	No	No	0	0	0	0	No	0	0	0	No	0	0	0	0	0	No	0	0	0	0	No	0	0	0	0	No
HE00259	GS01077-DNA_G01	GS000008163-ASM	GS000010894-DID	DL-00031	LP6005830-DNA_B08	HE00259	wLP6005830_DNA_B08	H1e5	Blood	Female	90-94	160	50	Checked	Not Checked	Not Checked	Not Checked	Not Checked	Not Checked	Not Checked		Former Smoker	Yes	No	0	0	0	0	No	0	0	0	No	0	0	0	0	0	No	0	0	0	0	No	0	0	0	0	Yes
HE00415	GS01077-DNA_H02	GS000008172-ASM	GS000010903-DID	DL-00021	LP6005830-DNA_B09	HE00415	wLP6005830_DNA_B09	K2a3a1	Blood	Male	90-94	166	68	Checked	Not Checked	Not Checked	Not Checked	Not Checked	Not Checked	Not Checked		Former Smoker	Yes	No	0	0	0	0	Yes	Checked	Not Checked	Not Checked	No	0	0	0	0	0	No	0	0	0	0	No	0	0	0	0	Yes
HE00506	GS01077-DNA_F04	GS000008115-ASM	GS000010917-DID	DL-0002C	LP6005830-DNA_B10	HE00506	wLP6005830_DNA_B10	H1p;H1j;H1bt;H1at;H1bm	Blood	Male	82	173	75	Checked	Not Checked	Not Checked	Not Checked	Not Checked	Not Checked	Not Checked		Former Smoker	No	No	0	0	0	0	No	0	0	0	No	0	0	0	0	0	No	0	0	0	0	No	0	0	0	0	No
HE00754	GS01077-DNA_G05	GS000008231-ASM	GS000010926-DID	DL-0003E	LP6005830-DNA_B11	HE00754	wLP6005830_DNA_B11	U4b1b1	Blood	Female	83	165	61	Checked	Not Checked	Not Checked	Not Checked	Not Checked	Not Checked	Not Checked	Unknown	Never Smoked	No	No	0	0	0	0	No	0	0	0	No	0	0	0	0	0	No	0	0	0	0	No	0	0	0	0	No
HE00221	GS01077-DNA_H10	GS000014936-ASM	GS000010967-DID	CG-00A4E	LP6005830-DNA_B12	HE00221	wLP6005830_DNA_B12	H20b	Blood	Female	87	152	60	Checked	Not Checked	Not Checked	Not Checked	Not Checked	Not Checked	Not Checked		Never Smoked	Yes	No	0	0	0	0	No	0	0	0	No	0	0	0	0	0	No	0	0	0	0	No	0	0	0	0	No
HE00005	GS01077-DNA_A07	GS000008241-ASM	GS000010936-DID	DL-00048	LP6005830-DNA_C01	HE00005	wLP6005830_DNA_C01	H1e	Blood	Female	87	150	49	Checked	Not Checked	Not Checked	Not Checked	Not Checked	Not Checked	Not Checked		Never Smoked	Yes	No	0	0	0	0	Yes	Not Checked	Not Checked	Checked	No	0	0	0	0	0	No	0	0	0	0	No	0	0	0	0	No
HE00450	GS01057-DNA_G01	GS000015119-ASM	GS000015733-DID	CG-00A5B	LP6005830-DNA_C02	HE00450	wLP6005830_DNA_C02	I2a	Blood	Female	81	173	77	Checked	Not Checked	Not Checked	Not Checked	Not Checked	Not Checked	Not Checked		Never Smoked	No	No	0	0	0	0	No	0	0	0	No	0	0	0	0	0	No	0	0	0	0	No	0	0	0	0	No
HE00824	GS01057-DNA_F10	GS000015507-ASM	GS000015804-DID	CG-00A88	LP6005830-DNA_C03	HE00824	wLP6005830_DNA_C03	H5	Blood	Male	82	168	64	Checked	Not Checked	Not Checked	Not Checked	Not Checked	Not Checked	Not Checked		Never Smoked	Yes	No	0	0	0	0	No	0	0	0	No	0	0	0	0	0	No	0	0	0	0	Yes	Not Checked	Not Checked	Not Checked	Checked	Yes
HE00066	GS01077-DNA_E06	GS000008237-ASM	GS000010932-DID	DL-00045	LP6005830-DNA_C04	HE00066	wLP6005830_DNA_C04	H3n	Blood	Female	86	174	59	Checked	Not Checked	Not Checked	Not Checked	Not Checked	Not Checked	Not Checked		Former Smoker	Yes	No	0	0	0	0	No	0	0	0	No	0	0	0	0	0	No	0	0	0	0	No	0	0	0	0	No
HE00133	GS01077-DNA_F07	GS000014871-ASM	GS000010941-DID	CG-00A30	LP6005830-DNA_C05	HE00133	wLP6005830_DNA_C05	H10e	Blood	Female	90-94	162	55	Checked	Not Checked	Not Checked	Not Checked	Not Checked	Not Checked	Not Checked		Never Smoked	Yes	No	0	0	0	0	Yes	Checked	Checked	Not Checked	No	0	0	0	0	0	Yes	Not Checked	Checked	Not Checked	Not Checked	No	0	0	0	0	Yes
HE00166	GS01077-DNA_G08	GS000014874-ASM	GS000010950-DID	CG-00A31	LP6005830-DNA_C06	HE00166	wLP6005830_DNA_C06	H20b	Blood	Male	89	180	80	Checked	Not Checked	Not Checked	Not Checked	Not Checked	Not Checked	Not Checked		Never Smoked	Yes	No	0	0	0	0	No	0	0	0	No	0	0	0	0	0	Yes	Not Checked	Checked	Not Checked	Not Checked	No	0	0	0	0	No
HE00206	GS01077-DNA_A10	GS000014884-ASM	GS000010960-DID	CG-00A2F	LP6005830-DNA_C07	HE00206	wLP6005830_DNA_C07	U5b2c2b	Blood	Female	90-94	152	61	Checked	Not Checked	Not Checked	Not Checked	Not Checked	Not Checked	Not Checked		Never Smoked	Yes	No	0	0	0	0	No	0	0	0	No	0	0	0	0	0	No	0	0	0	0	No	0	0	0	0	Yes
HE00264	GS01077-DNA_H01	GS000008164-ASM	GS000010895-DID	DL-0001E	LP6005830-DNA_C08	HE00264	wLP6005830_DNA_C08	T2b13	Blood	Male	88	177	88	Checked	Not Checked	Not Checked	Not Checked	Not Checked	Not Checked	Not Checked		Former Smoker	Yes	No	0	0	0	0	No	0	0	0	No	0	0	0	0	0	No	0	0	0	0	Yes	Checked	Not Checked	Not Checked	Not Checked	Yes
HE00417	GS01077-DNA_B03	GS000008174-ASM	GS000010905-DID	DL-00036	LP6005830-DNA_C09	HE00417	wLP6005830_DNA_C09	H1a1	Blood	Female	87	159	57	Checked	Not Checked	Not Checked	Not Checked	Not Checked	Not Checked	Not Checked		Former Smoker	Yes	No	0	0	0	0	No	0	0	0	No	0	0	0	0	0	Yes	Not Checked	Checked	Not Checked	Not Checked	No	0	0	0	0	Yes
HE00525	GS01077-DNA_H04	GS000008116-ASM	GS000010919-DID	DL-0002E	LP6005830-DNA_C10	HE00525	wLP6005830_DNA_C10	W1	Blood	Female	85	157	64	Checked	Not Checked	Not Checked	Not Checked	Not Checked	Not Checked	Not Checked		Former Smoker	No	No	0	0	0	0	No	0	0	0	No	0	0	0	0	0	No	0	0	0	0	No	0	0	0	0	No
HE00765	GS01077-DNA_H05	GS000008232-ASM	GS000010927-DID	DL-00041	LP6005830-DNA_C11	HE00765	wLP6005830_DNA_C11	H3h	Blood	Female	84	152	50	Checked	Not Checked	Not Checked	Not Checked	Not Checked	Not Checked	Not Checked		Never Smoked	No	No	0	0	0	0	No	0	0	0	No	0	0	0	0	0	No	0	0	0	0	No	0	0	0	0	No
HE00223	GS01077-DNA_A11	GS000014937-ASM	GS000010968-DID	CG-00A4E	LP6005830-DNA_C12	HE00223	wLP6005830_DNA_C12	H6a2a	Blood	Female	82	152	38	Checked	Not Checked	Not Checked	Not Checked	Not Checked	Not Checked	Not Checked		Never Smoked	No	No	0	0	0	0	No	0	0	0	No	0	0	0	0	0	No	0	0	0	0	No	0	0	0	0	No
HE00001	GS01077-DNA_E11	GS000014940-ASM	GS000010972-DID	CG-00A4E	LP6005830-DNA_D01	HE00001	wLP6005830_DNA_D01	W1e1a	Blood	Female	90-94	169	61	Checked	Not Checked	Not Checked	Not Checked	Not Checked	Not Checked	Not Checked		Never Smoked	Yes	No	0	0	0	0	Yes	Checked	Not Checked	Not Checked	No	0	0	0	0	0	No	0	0	0	0	No	0	0	0	0	No
HE00463	GS01057-DNA_H01	GS000015120-ASM	GS000015734-DID	CG-00A54	LP6005830-DNA_D02	HE00463	wLP6005830_DNA_D02	H1bs	Blood	Male	82	165	68	Checked	Not Checked	Not Checked	Not Checked	Not Checked	Not Checked	Not Checked		Never Smoked	Yes	No	0	0	0	0	No	0	0	0	No	0	0	0	0	0	No	0	0	0	0	No	0	0	0	0	Yes
HE00827	GS01057-DNA_G10	GS000015241-ASM	GS000015805-DID	CG-00A63	LP6005830-DNA_D03	HE00827	wLP6005830_DNA_D03	U5a1h	Blood	Male	81	183	77	Checked	Not Checked	Not Checked	Not Checked	Not Checked	Not Checked	Not Checked		Never Smoked	Yes	No	0	0	0	0	No	0	0	0	No	0	0	0	0	0	No	0	0	0	0	No	0	0	0	0	No
HE00070	GS01077-DNA_F06	GS000008238-ASM	GS000010933-DID	DL-00042	LP6005830-DNA_D04	HE00070	wLP6005830_DNA_D04	T2a1a2	Blood	Male	86	180	76	Checked	Not Checked	Not Checked	Not Checked	Not Checked	Not Checked	Not Checked	Unknown	Former Smoker	No	No	0	0	0	0	No	0	0	0	No	0	0	0	0	0	No	0	0	0	0		0	0	0	0	No
HE00143	GS01077-DNA_G07	GS000008242-ASM	GS000010942-DID	DL-00047	LP6005830-DNA_D05	HE00143	wLP6005830_DNA_D05	H2a2a1	Blood	Male	86	168	82	Checked	Not Checked	Not Checked	Checked	Not Checked	Not Checked	Not Checked	Not Hispanic/Latino	Never Smoked	Yes	No	0	0	0	0	No	0	0	0	No	0	0	0	0	0	No	0	0	0	0	No	0	0	0	0	No
HE00168	GS01077-DNA_A09	GS000014876-ASM	GS000010952-DID	CG-00A2F	LP6005830-DNA_D06	HE00168	wLP6005830_DNA_D06	H4a1	Blood	Female	87	150	51	Checked	Not Checked	Not Checked	Not Checked	Not Checked	Not Checked	Not Checked		Never Smoked	Yes	No	0	0	0	0	No	0	0	0	Yes	Checked	Not Checked	Not Checked	Not Checked	Not Checked	No	0	0	0	0	No	0	0	0	0	Yes
HE00207	GS01077-DNA_B10	GS000014885-ASM	GS000010961-DID	CG-00A30	LP6005830-DNA_D07	HE00207	wLP6005830_DNA_D07	H1n1b	Blood	Male	88	185	87	Checked	Not Checked	Not Checked	Not Checked	Not Checked	Not Checked	Not Checked		Never Smoked	No	No	0	0	0	0	No	0	0	0	No	0	0	0	0	0	No	0	0	0	0	No	0	0	0	0	No
HE00267	GS01077-DNA_A02	GS000008165-ASM	GS000010896-DID	DL-0001F	LP6005830-DNA_D08	HE00267	wLP6005830_DNA_D08	H1c1	Blood	Male	90-94	175	70	Checked	Not Checked	Not Checked	Not Checked	Not Checked	Not Checked	Not Checked		Never Smoked	Yes	No	0	0	0	0	No	0	0	0	No	0	0	0	0	0	No	0	0	0	0	No	0	0	0	0	Yes
HE00422	GS01077-DNA_C03	GS000008175-ASM	GS000010906-DID	DL-00037	LP6005830-DNA_D09	HE00422	wLP6005830_DNA_D09	H1c1	Blood	Female	100-104	165	65	Checked	Not Checked	Not Checked	Not Checked	Not Checked	Not Checked	Not Checked		Never Smoked	Yes	No	0	0	0	0	Yes	Checked	Not Checked	Not Checked	No	0	0	0	0	0	No	0	0	0	0	No	0	0	0	0	No
HE00554	GS01077-DNA_A05	GS000008117-ASM	GS000010920-DID	DL-0002A	LP6005830-DNA_D10	HE00554	wLP6005830_DNA_D10	H1ah2	Blood	Male	94-99	178	73	Checked	Not Checked	Not Checked	Not Checked	Not Checked	Not Checked	Not Checked		Never Smoked	Yes	No	0	0	0	0	No	0	0	0	No	0	0	0	0	0	Yes	Not Checked	Checked	Not Checked	Not Checked	No	0	0	0	0	No
HE00770	GS01077-DNA_B06	GS000008234-ASM	GS000010929-DID	DL-0003F	LP6005830-DNA_D11	HE00770	wLP6005830_DNA_D11	U4b1b2	Blood	Female	83	155	54	Checked	Not Checked	Not Checked	Not Checked	Not Checked	Not Checked	Not Checked		Former Smoker	No	No	0	0	0	0	No	0	0	0	No	0	0	0	0	0	No	0	0	0	0	No	0	0	0	0	No
HE00226	GS01077-DNA_B11	GS000014938-ASM	GS000010969-DID	CG-00A4E	LP6005830-DNA_D12	HE00226	wLP6005830_DNA_D12	H1c1	Blood	Female	90-94	160	69	Checked	Not Checked	Not Checked	Not Checked	Not Checked	Not Checked	Not Checked		Former Smoker	Yes	No	0	0	0	0	Yes	Checked	Not Checked	Not Checked	No	0	0	0	0	0	No	0	0	0	0	No	0	0	0	0	Yes
HE00026	GS01997-DNA_B01	GS000017719-ASM	GS000022275-DID	CG-00B48	LP6005830-DNA_E01	HE00026	wLP6005830_DNA_E01	V1a1a	Blood	Female	88	152	45	Checked	Not Checked	Not Checked	Not Checked	Not Checked	Not Checked	Not Checked		Never Smoked	Yes	No	0	0	0	0	Yes	Checked	Not Checked	Not Checked	No	0	0	0	0	0	No	0	0	0	0	No	0	0	0	0	Yes
HE00575	GS01057-DNA_F07	GS000013877-ASM	GS000015780-DID	CG-009C9	LP6005830-DNA_E02	HE00575	wLP6005830_DNA_E02	K1b2a	Blood	Female	82	159	57	Checked	Not Checked	Not Checked	Not Checked	Not Checked	Not Checked	Not Checked		Former Smoker	Yes	No	0	0	0	0	No	0	0	0	No	0	0	0	0	0	No	0	0	0	0	No	0	0	0	0	No
HE00843	GS01057-DNA_A11	GS000015243-ASM	GS000015807-DID	CG-00A64	LP6005830-DNA_E03	HE00843	wLP6005830_DNA_E03	T2b3_151	Blood	Female	82	170	62	Checked	Not Checked	Not Checked	Not Checked	Not Checked	Not Checked	Not Checked		Former Smoker	Yes	No	0	0	0	0	No	0	0	0	No	0	0	0	0	0	No	0	0	0	0	No	0	0	0	0	Yes
HE00075	GS01077-DNA_G06	GS000008239-ASM	GS000010934-DID	DL-00040	LP6005830-DNA_E04	HE00075	wLP6005830_DNA_E04	B2y;B2o	Blood	Female	83	152	71	Checked	Not Checked	Not Checked	Not Checked	Not Checked	Not Checked	Not Checked	Hispanic/Latino	Never Smoked	No	No	0	0	0	0	No	0	0	0	No	0	0	0	0	0	No	0	0	0	0	No	0	0	0	0	No
HE00144	GS01077-DNA_H07	GS000013055-ASM	GS000010943-DID	CG-0097F	LP6005830-DNA_E05	HE00144	wLP6005830_DNA_E05	T2b17a	Blood	Male	90-94	180	76	Checked	Not Checked	Not Checked	Not Checked	Not Checked	Not Checked	Not Checked		Former Smoker	Yes	No	0	0	0	0	No	0	0	0	No	0	0	0	0	0	No	0	0	0	0	No	0	0	0	0	Yes
HE00170	GS01077-DNA_B09	GS000014877-ASM	GS000010953-DID	CG-00A31	LP6005830-DNA_E06	HE00170	wLP6005830_DNA_E06	H2a2b1	Blood	Male	83	177	77	Checked	Not Checked	Not Checked	Not Checked	Not Checked	Not Checked	Not Checked		Never Smoked	No	No	0	0	0	0	No	0	0	0	No	0	0	0	0	0	No	0	0	0	0	No	0	0	0	0	No
HE00213	GS01077-DNA_E10	GS000014888-ASM	GS000010964-DID	CG-00A2F	LP6005830-DNA_E07	HE00213	wLP6005830_DNA_E07	H1bt1	Blood	Male	90-94	183	82	Checked	Not Checked	Not Checked	Not Checked	Not Checked	Not Checked	Not Checked		Never Smoked	Yes	No	0	0	0	0	No	0	0	0	No	0	0	0	0	0	No	0	0	0	0	Yes	Not Checked	Checked	Not Checked	Not Checked	Yes
HE00268	GS01077-DNA_B02	GS000008166-ASM	GS000010897-DID	DL-00032	LP6005830-DNA_E08	HE00268	wLP6005830_DNA_E08	H24a	Blood	Male	90-94	183	67	Checked	Not Checked	Not Checked	Not Checked	Not Checked	Not Checked	Not Checked		Never Smoked	Yes	No	0	0	0	0	No	0	0	0	No	0	0	0	0	0	No	0	0	0	0	Yes	Not Checked	Checked	Not Checked	Not Checked	Yes
HE00433	GS01077-DNA_D03	GS000008176-ASM	GS000010907-DID	DL-00038	LP6005830-DNA_E09	HE00433	wLP6005830_DNA_E09	X2b_226	Blood	Female	85	152	54	Checked	Not Checked	Not Checked	Not Checked	Not Checked	Not Checked	Not Checked		Never Smoked	No	No	0	0	0	0	No	0	0	0	No	0	0	0	0	0	No	0	0	0	0	No	0	0	0	0	No
HE00718	GS01077-DNA_B05	GS000008119-ASM	GS000010921-DID	DL-00029	LP6005830-DNA_E10	HE00718	wLP6005830_DNA_E10	A5b1b	Blood	Female	88	155	50	Not Checked	Not Checked	Checked	Not Checked	Not Checked	Not Checked	Not Checked		Never Smoked	No	No	0	0	0	0	No	0	0	0	No	0	0	0	0	0	No	0	0	0	0	No	0	0	0	0	No
HE00229	GS02266-DNA_E02	GS000021749-ASM	GS000026843-DID	CG-00D0F	LP6005830-DNA_E11	HE00229	wLP6005830_DNA_E11	K2a2a1	Blood	Female	82	164	70	Checked	Not Checked	Not Checked	Not Checked	Not Checked	Not Checked	Not Checked		Former Smoker	Yes	No	0	0	0	0	No	0	0	0	Yes	Checked	Not Checked	Not Checked	Not Checked	Not Checked	No	0	0	0	0	No	0	0	0	0	Yes
HE00199	GS01663-DNA_F01	GS000016617-ASM	GS000020597-DID	CG-00AEA	LP6005830-DNA_E12	HE00199	wLP6005830_DNA_E12	T2a1	Blood	Female	100-104	152	61	Checked	Not Checked	Not Checked	Not Checked	Not Checked	Not Checked	Not Checked		Never Smoked	Yes	No	0	0	0	0	Yes	Not Checked	Not Checked	Checked	No	0	0	0	0	0	No	0	0	0	0	No	0	0	0	0	Yes
HE00033	GS01057-DNA_E08	GS000015092-ASM	GS000015787-DID	CG-00A4E	LP6005830-DNA_F01	HE00033	wLP6005830_DNA_F01	V16;V23	Blood	Female	81	169	71	Checked	Not Checked	Not Checked	Not Checked	Not Checked	Not Checked	Not Checked		Former Smoker	Yes	No	0	0	0	0	No	0	0	0	No	0	0	0	0	0	No	0	0	0	0	No	0	0	0	0	No
HE00577	GS01057-DNA_G07	GS000013878-ASM	GS000015781-DID	CG-009C9	LP6005830-DNA_F02	HE00577	wLP6005830_DNA_F02	H1k;H1b	Blood	Female	81	160	66	Checked	Not Checked	Not Checked	Not Checked	Not Checked	Not Checked	Not Checked		Former Smoker	Yes	No	0	0	0	0	No	0	0	0	No	0	0	0	0	0	No	0	0	0	0	No	0	0	0	0	Yes
HE00262	GS02266-DNA_B01	GS000021739-ASM	GS000026824-DID	CG-00CFC	LP6005830-DNA_F03	HE00262	wLP6005830_DNA_F03	U4b1b1	Blood	Male	82	179	93	Checked	Not Checked	Not Checked	Not Checked	Not Checked	Not Checked	Not Checked		Never Smoked	Yes	No	0	0	0	0	No	0	0	0	No	0	0	0	0	0	No	0	0	0	0	Yes	Checked	Checked	Not Checked	Not Checked	Yes
HE00080	GS01077-DNA_H06	GS000008240-ASM	GS000010935-DID	DL-0003B	LP6005830-DNA_F04	HE00080	wLP6005830_DNA_F04	H1aa	Blood	Female	84	160	79	Checked	Not Checked	Not Checked	Not Checked	Not Checked	Not Checked	Not Checked		Never Smoked	No	No	0	0	0	0	No	0	0	0	No	0	0	0	0	0	No	0	0	0	0	No	0	0	0	0	No
HE00149	GS01077-DNA_A08	GS000014872-ASM	GS000010944-DID	CG-00A30	LP6005830-DNA_F05	HE00149	wLP6005830_DNA_F05	HV5	Blood	Female	86	152	59	Checked	Not Checked	Not Checked	Not Checked	Not Checked	Not Checked	Not Checked		Never Smoked	Yes	No	0	0	0	0	No	0	0	0	No	0	0	0	0	0	No	0	0	0	0	No	0	0	0	0	No
HE00172	GS01077-DNA_C09	GS000014878-ASM	GS000010954-DID	CG-00A2F	LP6005830-DNA_F06	HE00172	wLP6005830_DNA_F06	U5a2b2a	Blood	Female	85	155	57	Checked	Not Checked	Not Checked	Not Checked	Not Checked	Not Checked	Not Checked		Never Smoked	No	No	0	0	0	0	No	0	0	0	No	0	0	0	0	0	No	0	0	0	0	No	0	0	0	0	No
HE00246	GS01077-DNA_C01	GS000008138-ASM	GS000010890-DID	DL-0001A	LP6005830-DNA_F07	HE00246	wLP6005830_DNA_F07	H8c2	Blood	Female	89	178	64	Checked	Not Checked	Not Checked	Not Checked	Not Checked	Not Checked	Not Checked	Unknown	Never Smoked	Yes	No	0	0	0	0	No	0	0	0	No	0	0	0	0	0	No	0	0	0	0	No	0	0	0	0	No
HE00271	GS01077-DNA_D02	GS000008168-ASM	GS000010899-DID	DL-00020	LP6005830-DNA_F08	HE00271	wLP6005830_DNA_F08	H16a	Blood	Female	88	160	59	Checked	Not Checked	Not Checked	Not Checked	Not Checked	Not Checked	Not Checked		Never Smoked	Yes	No	0	0	0	0	Yes	Checked	Not Checked	Not Checked	No	0	0	0	0	0	No	0	0	0	0	No	0	0	0	0	Yes
HE00438	GS01077-DNA_F03	GS000008228-ASM	GS000010909-DID	DL-00046	LP6005830-DNA_F09	HE00438	wLP6005830_DNA_F09	H1k;H1b	Blood	Female	90-94	152	50	Checked	Not Checked	Not Checked	Not Checked	Not Checked	Not Checked	Not Checked		Former Smoker	No	No	0	0	0	0	No	0	0	0	No	0	0	0	0	0	No	0	0	0	0	No	0	0	0	0	No
HE00720	GS01077-DNA_C05	GS000008120-ASM	GS000010922-DID	DL-00027	LP6005830-DNA_F10	HE00720	wLP6005830_DNA_F10	HV0f	Blood	Male	82	183	81	Checked	Not Checked	Not Checked	Not Checked	Not Checked	Not Checked	Not Checked		Never Smoked	No	No	0	0	0	0	No	0	0	0	No	0	0	0	0	0	No	0	0	0	0	No	0	0	0	0	No
HE00008	GS01077-DNA_H11	GS000013153-ASM	GS000010975-DID	CG-0097F	LP6005830-DNA_F11	HE00008	wLP6005830_DNA_F11	T2a1b1a1b	Blood	Female	94-99	163	69	Checked	Not Checked	Not Checked	Not Checked	Not Checked	Not Checked	Not Checked		Never Smoked	Yes	No	0	0	0	0	No	0	0	0	No	0	0	0	0	0	No	0	0	0	0	No	0	0	0	0	No
HE00028	GS02266-DNA_C01	GS000021740-ASM	GS000026830-DID	CG-00CFC	LP6005830-DNA_F12	HE00028	wLP6005830_DNA_F12	H3r1	Blood	Female	83	164	64	Checked	Not Checked	Not Checked	Not Checked	Not Checked	Not Checked	Not Checked		Never Smoked	Yes	No	0	0	0	0	No	0	0	0	No	0	0	0	0	0	No	0	0	0	0	No	0	0	0	0	No
HE00003	GS01997-DNA_G03	GS000017703-ASM	GS000022296-DID	CG-00B48	LP6005830-DNA_G01	HE00003	wLP6005830_DNA_G01	H24;H20	Blood	Male	81	170	76	Checked	Not Checked	Not Checked	Not Checked	Not Checked	Not Checked	Not Checked		Former Smoker	Yes	No	0	0	0	0	Yes	Checked	Not Checked	Not Checked	No	0	0	0	0	0	No	0	0	0	0	No	0	0	0	0	No
HE00007	GS01077-DNA_D11	GS000013149-ASM	GS000010971-DID	CG-0097F	LP6005830-DNA_G02	HE00007	wLP6005830_DNA_G02	J1c1e	Blood	Male	85	180	76	Checked	Not Checked	Not Checked	Not Checked	Not Checked	Not Checked	Not Checked		Never Smoked	Yes	No	0	0	0	0	No	0	0	0	No	0	0	0	0	0	No	0	0	0	0	Yes	Checked	Not Checked	Not Checked	Not Checked	No
HE00210	GS02266-DNA_C02	GS000021747-ASM	GS000026841-DID	CG-00D0F	LP6005830-DNA_G03	HE00210	wLP6005830_DNA_G03	H17b	Blood	Male	82	175	65	Checked	Not Checked	Not Checked	Not Checked	Not Checked	Not Checked	Not Checked		Former Smoker	Yes	No	0	0	0	0	No	0	0	0	No	0	0	0	0	0	No	0	0	0	0	Yes	Checked	Not Checked	Not Checked	Not Checked	Yes
HE00090	GS01077-DNA_B07	GS000014869-ASM	GS000010937-DID	CG-00A2F	LP6005830-DNA_G04	HE00090	wLP6005830_DNA_G04	J1c2e1	Blood	Male	89	180	73	Checked	Not Checked	Not Checked	Not Checked	Not Checked	Not Checked	Not Checked		Never Smoked	No	No	0	0	0	0	No	0	0	0	No	0	0	0	0	0	No	0	0	0	0	No	0	0	0	0	No
HE00152	GS01077-DNA_B08	GS000015705-ASM	GS000010945-DID	CG-00AC8	LP6005830-DNA_G05	HE00152	wLP6005830_DNA_G05	H7b2	Blood	Female	88	152	54	Checked	Not Checked	Not Checked	Not Checked	Not Checked	Not Checked	Not Checked		Former Smoker	Yes	No	0	0	0	0	Yes	Checked	Not Checked	Not Checked	Yes	Checked	Not Checked	Not Checked	Not Checked	Not Checked	No	0	0	0	0	No	0	0	0	0	No
HE00180	GS01077-DNA_D09	GS000014879-ASM	GS000010955-DID	CG-00A30	LP6005830-DNA_G06	HE00180	wLP6005830_DNA_G06	H13a1a4	Blood	Female	90-94	155	58	Checked	Not Checked	Not Checked	Not Checked	Not Checked	Not Checked	Not Checked		Former Smoker	Yes	No	0	0	0	0	Yes	Checked	Not Checked	Not Checked	No	0	0	0	0	0	No	0	0	0	0	No	0	0	0	0	Yes
HE00251	GS01077-DNA_D01	GS000008139-ASM	GS000010891-DID	DL-0001B	LP6005830-DNA_G07	HE00251	wLP6005830_DNA_G07	K1a9	Blood	Male	89	170	74	Checked	Not Checked	Not Checked	Not Checked	Not Checked	Not Checked	Not Checked		Former Smoker	Yes	No	0	0	0	0	No	0	0	0	No	0	0	0	0	0	No	0	0	0	0	Yes	Not Checked	Not Checked	Not Checked	Checked	Yes
HE00402	GS01077-DNA_E02	GS000008169-ASM	GS000010900-DID	DL-00030	LP6005830-DNA_G08	HE00402	wLP6005830_DNA_G08	H15a1b	Blood	Female	90-94	155	50	Checked	Not Checked	Not Checked	Not Checked	Not Checked	Not Checked	Not Checked	Hispanic/Latino	Never Smoked	Yes	No	0	0	0	0	Yes	Not Checked	Not Checked	Checked	No	0	0	0	0	0	No	0	0	0	0	No	0	0	0	0	Yes
HE00473	GS01077-DNA_B04	GS000008157-ASM	GS000010913-DID	DL-0003A	LP6005830-DNA_G09	HE00473	wLP6005830_DNA_G09	K2a	Blood	Male	87	170	59	Checked	Not Checked	Not Checked	Not Checked	Not Checked	Not Checked	Not Checked		Never Smoked	No	No	0	0	0	0	No	0	0	0	No	0	0	0	0	0	No	0	0	0	0	No	0	0	0	0	No
HE00725	GS01077-DNA_D05	GS000008121-ASM	GS000010923-DID	DL-0002D	LP6005830-DNA_G10	HE00725	wLP6005830_DNA_G10	J2b1a3	Blood	Male	84	170	45	Checked	Not Checked	Not Checked	Not Checked	Not Checked	Not Checked	Not Checked		Former Smoker	No	No	0	0	0	0	No	0	0	0	No	0	0	0	0	0	No	0	0	0	0	No	0	0	0	0	No
HE00241	GS02266-DNA_F02	GS000021750-ASM	GS000026844-DID	CG-00CFC	LP6005830-DNA_G11	HE00241	wLP6005830_DNA_G11	K1a1b1a	Blood	Male	81	178	88	Checked	Not Checked	Not Checked	Not Checked	Not Checked	Not Checked	Not Checked		Former Smoker	Yes	No	0	0	0	0	No	0	0	0	No	0	0	0	0	0	No	0	0	0	0	No	0	0	0	0	Yes
HE00031	GS02266-DNA_D01	GS000021741-ASM	GS000026831-DID	CG-00D0F	LP6005830-DNA_G12	HE00031	wLP6005830_DNA_G12	K1a1b1a	Blood	Male	85	166	65	Checked	Not Checked	Not Checked	Not Checked	Not Checked	Not Checked	Not Checked		Never Smoked	Yes	No	0	0	0	0	No	0	0	0	No	0	0	0	0	0	Yes	Not Checked	Checked	Not Checked	Not Checked	No	0	0	0	0	No
HE00413	GS02266-DNA_G02	GS000021907-ASM	GS000026764-DID	CG-00D0F	LP6005830-DNA_H01	HE00413	wLP6005830_DNA_H01	T2e1b1	Blood	Female	82	160	73	Checked	Not Checked	Not Checked	Not Checked	Not Checked	Not Checked	Not Checked		Former Smoker	Yes	No	0	0	0	0	No	0	0	0	No	0	0	0	0	0	Yes	Not Checked	Checked	Not Checked	Not Checked	No	0	0	0	0	Yes
HE00581	GS01057-DNA_B03	GS000015129-ASM	GS000015744-DID	CG-00A5E	LP6005830-DNA_H02	HE00581	wLP6005830_DNA_H02	W5a2	Blood	Female	83	168	59	Checked	Not Checked	Not Checked	Not Checked	Not Checked	Not Checked	Not Checked		Former Smoker	Yes	No	0	0	0	0	No	0	0	0	No	0	0	0	0	0	No	0	0	0	0	No	0	0	0	0	No
HE00212	GS02266-DNA_D02	GS000021748-ASM	GS000026842-DID	CG-00CFC	LP6005830-DNA_H03	HE00212	wLP6005830_DNA_H03	W5a2	Blood	Male	80	180	91	Checked	Not Checked	Not Checked	Not Checked	Not Checked	Not Checked	Not Checked		Former Smoker	No	No	0	0	0	0	No	0	0	0	No	0	0	0	0	0	No	0	0	0	0	No	0	0	0	0	No
HE00094	GS01077-DNA_C07	GS000013051-ASM	GS000010938-DID	CG-0097F	LP6005830-DNA_H04	HE00094	wLP6005830_DNA_H04	H31b	Blood	Female	86	163	68	Checked	Not Checked	Not Checked	Not Checked	Not Checked	Not Checked	Not Checked		Former Smoker	Yes	No	0	0	0	0	No	0	0	0	No	0	0	0	0	0	No	0	0	0	0		0	0	0	0	No
HE00163	GS01077-DNA_D08	GS000014873-ASM	GS000010947-DID	CG-00A31	LP6005830-DNA_H05	HE00163	wLP6005830_DNA_H05	K2a5	Blood	Female	90-94	163	73	Checked	Not Checked	Not Checked	Not Checked	Not Checked	Not Checked	Not Checked	Unknown	Former Smoker	Yes	Yes	Checked	Not Checked	Checked	Not Checked	No	0	0	0	No	0	0	0	0	0	Yes	Not Checked	Checked	Not Checked	Not Checked	No	0	0	0	0	Yes
HE00188	GS01077-DNA_E09	GS000014880-ASM	GS000010956-DID	CG-00A2F	LP6005830-DNA_H06	HE00188	wLP6005830_DNA_H06	T2b13	Blood	Female	89	150	52	Checked	Not Checked	Not Checked	Not Checked	Not Checked	Not Checked	Not Checked		Never Smoked	Yes	No	0	0	0	0	No	0	0	0	No	0	0	0	0	0	No	0	0	0	0	No	0	0	0	0	Yes
HE00252	GS01077-DNA_E01	GS000008140-ASM	GS000010892-DID	DL-0001C	LP6005830-DNA_H07	HE00252	wLP6005830_DNA_H07	H5a7	Blood	Female	87	160	66	Checked	Not Checked	Not Checked	Not Checked	Not Checked	Not Checked	Not Checked	Unknown	Former Smoker	Yes	No	0	0	0	0	Yes	Checked	Not Checked	Not Checked	No	0	0	0	0	0	No	0	0	0	0	No	0	0	0	0	No
HE00410	GS01077-DNA_F02	GS000008170-ASM	GS000010901-DID	DL-00033	LP6005830-DNA_H08	HE00410	wLP6005830_DNA_H08	H10a	Blood	Male	90-94	168	67	Checked	Not Checked	Not Checked	Not Checked	Not Checked	Not Checked	Not Checked		Never Smoked	No	No	0	0	0	0	No	0	0	0	No	0	0	0	0	0	No	0	0	0	0	No	0	0	0	0	No
HE00482	GS01077-DNA_C04	GS000008112-ASM	GS000010914-DID	DL-00025	LP6005830-DNA_H09	HE00482	wLP6005830_DNA_H09	J1c1b	Blood	Female	90-94	163	54	Checked	Not Checked	Not Checked	Not Checked	Not Checked	Not Checked	Not Checked		Never Smoked	No	No	0	0	0	0	No	0	0	0	No	0	0	0	0	0	No	0	0	0	0	No	0	0	0	0	No
HE00726	GS01077-DNA_E05	GS000008229-ASM	GS000010924-DID	DL-0003C	LP6005830-DNA_H10	HE00726	wLP6005830_DNA_H10	H30a	Blood	Female	83	159	53	Checked	Not Checked	Not Checked	Not Checked	Not Checked	Not Checked	Not Checked		Former Smoker	No	No	0	0	0	0	No	0	0	0	No	0	0	0	0	0	No	0	0	0	0	No	0	0	0	0	No
HE00211	GS01077-DNA_D10	GS000014887-ASM	GS000010963-DID	CG-00A30	LP6005830-DNA_H11	HE00211	wLP6005830_DNA_H11	X2o	Blood	Female	90-94	163	66	Checked	Not Checked	Not Checked	Not Checked	Not Checked	Not Checked	Not Checked		Never Smoked	Yes	No	0	0	0	0	No	0	0	0	No	0	0	0	0	0	No	0	0	0	0	No	0	0	0	0	No
HE00034	GS02266-DNA_E01	GS000021742-ASM	GS000026832-DID	CG-00CFC	LP6005830-DNA_H12	HE00034	wLP6005830_DNA_H12	J1c2b5	Blood	Female	83	160	63	Checked	Not Checked	Not Checked	Not Checked	Not Checked	Not Checked	Not Checked		Never Smoked	Yes	No	0	0	0	0	No	0	0	0	No	0	0	0	0	0	No	0	0	0	0	No	0	0	0	0	No
HE00055	GS02266-DNA_F01	GS000021743-ASM	GS000026834-DID	CG-00D0F	LP6005831-DNA_A01	HE00055	wLP6005831_DNA_A01	U2e2a4	Blood	Male	82	183	88	Checked	Not Checked	Not Checked	Not Checked	Not Checked	Not Checked	Not Checked		Never Smoked	Yes	No	0	0	0	0	No	0	0	0	No	0	0	0	0	0	No	0	0	0	0	No	0	0	0	0	Yes
HE00060	GS02266-DNA_G01	GS000021744-ASM	GS000026835-DID	CG-00CFC	LP6005831-DNA_B01	HE00060	wLP6005831_DNA_B01	T1a1k	Blood	Female	84	160	50	Checked	Not Checked	Not Checked	Not Checked	Not Checked	Not Checked	Not Checked		Never Smoked	Yes	Yes	Not Checked	Not Checked	Checked	Not Checked	No	0	0	0	No	0	0	0	0	0	No	0	0	0	0	No	0	0	0	0	Yes
HE00132	GS02266-DNA_A02	GS000022161-ASM	GS000026839-DID	CG-00D5F	LP6005831-DNA_C01	HE00132	wLP6005831_DNA_C01	K1b2a2	Blood	Female	80	152	46	Checked	Not Checked	Not Checked	Not Checked	Not Checked	Not Checked	Not Checked		Never Smoked	Yes	No	0	0	0	0	No	0	0	0	No	0	0	0	0	0	No	0	0	0	0	No	0	0	0	0	No
HE00137	GS02266-DNA_B02	GS000021746-ASM	GS000026840-DID	CG-00D0F	LP6005831-DNA_D01	HE00137	wLP6005831_DNA_D01	H4a1a1a	Blood	Female	84	160	64	Checked	Not Checked	Not Checked	Not Checked	Not Checked	Not Checked	Not Checked		Former Smoker	Yes	Yes	Checked	Not Checked	Not Checked	Not Checked	No	0	0	0	Yes	Checked	Not Checked	Not Checked	Not Checked	Not Checked	No	0	0	0	0	No	0	0	0	0	No
HE01010					LP6005832-DNA_A01	HE01010	wLP6005832_DNA_A01	H2a1a	Blood	Female	86	150	57	Checked	Not Checked	Not Checked	Not Checked	Not Checked	Not Checked	Not Checked		Never Smoked	Yes	No	0	0	0	0	No	0	0	0	No	0	0	0	0	0	No	0	0	0	0	No	0	0	0	0	No
HE00736					LP6005832-DNA_A02	HE00736	wLP6005832_DNA_A02	U2e2a1;U2e2a4	Blood	Male	80	175	77	Checked	Not Checked	Not Checked	Not Checked	Not Checked	Not Checked	Not Checked		Never Smoked	Yes	No	0	0	0	0	No	0	0	0	No	0	0	0	0	0	No	0	0	0	0	Yes	Not Checked	Not Checked	Not Checked	Checked	Yes
HE00750					LP6005832-DNA_A03	HE00750	wLP6005832_DNA_A03	J1c2o	Blood	Male	80	173	57	Checked	Not Checked	Not Checked	Not Checked	Not Checked	Not Checked	Not Checked		Former Smoker	No	No	0	0	0	0	No	0	0	0	No	0	0	0	0	0	No	0	0	0	0	No	0	0	0	0	No
HE00760					LP6005832-DNA_A04	HE00760	wLP6005832_DNA_A04	J2a1a1a2	Blood	Male	81	191	113	Checked	Not Checked	Not Checked	Not Checked	Not Checked	Not Checked	Not Checked		Never Smoked	Yes	No	0	0	0	0	No	0	0	0	No	0	0	0	0	0	No	0	0	0	0	No	0	0	0	0	No
HE00860					LP6005832-DNA_A05	HE00860	wLP6005832_DNA_A05	K1a1b1a	Blood	Female	80	150	41	Checked	Not Checked	Not Checked	Not Checked	Not Checked	Not Checked	Not Checked		Never Smoked	Yes	No	0	0	0	0	Yes	Not Checked	Checked	Not Checked	No	0	0	0	0	0	No	0	0	0	0	No	0	0	0	0	No
HE01030					LP6005832-DNA_A06	HE01030	wLP6005832_DNA_A06	H66a1	Blood	Male	86	168	66	Checked	Not Checked	Not Checked	Not Checked	Not Checked	Not Checked	Not Checked		Former Smoker	Yes	Yes	Checked	Not Checked	Checked	Not Checked	No	0	0	0	No	0	0	0	0	0	No	0	0	0	0	No	0	0	0	0	No
HE01041					LP6005832-DNA_A07	HE01041	wLP6005832_DNA_A07	H1s;H1bt	Blood	Male	81	178	95	Checked	Not Checked	Not Checked	Not Checked	Not Checked	Not Checked	Not Checked	Not Hispanic/Latino	Former Smoker	Yes	No	0	0	0	0	No	0	0	0	No	0	0	0	0	0	No	0	0	0	0	No	0	0	0	0	Yes
HE01053					LP6005832-DNA_A08	HE01053	wLP6005832_DNA_A08	H4a1a1	Blood	Female	82	172	62	Checked	Not Checked	Not Checked	Not Checked	Not Checked	Not Checked	Not Checked		Former Smoker	Yes	No	0	0	0	0	No	0	0	0	No	0	0	0	0	0	No	0	0	0	0	No	0	0	0	0	Yes
HE01068					LP6005832-DNA_A09	HE01068	wLP6005832_DNA_A09	K1a30	Blood	Female	82	159	64	Checked	Not Checked	Not Checked	Not Checked	Not Checked	Not Checked	Not Checked		Never Smoked	Yes	No	0	0	0	0	No	0	0	0	Yes	Checked	Not Checked	Not Checked	Not Checked	Not Checked	Yes	Not Checked	Checked	Not Checked	Not Checked	No	0	0	0	0	Yes
HE00870					LP6005832-DNA_A10	HE00870	wLP6005832_DNA_A10	J1b1a1d	Blood	Female	80	152	71	Checked	Not Checked	Not Checked	Not Checked	Not Checked	Not Checked	Not Checked		Never Smoked	Yes	No	0	0	0	0	No	0	0	0	No	0	0	0	0	0	No	0	0	0	0	No	0	0	0	0	Yes
HE00884					LP6005832-DNA_A11	HE00884	wLP6005832_DNA_A11	K2a2a1	Blood	Male	88	170	65	Checked	Not Checked	Not Checked	Not Checked	Not Checked	Not Checked	Not Checked		Never Smoked	Yes	No	0	0	0	0	No	0	0	0	No	0	0	0	0	0	Yes	Not Checked	Checked	Not Checked	Not Checked	No	0	0	0	0	No
HE00895					LP6005832-DNA_A12	HE00895	wLP6005832_DNA_A12	K2a2a1	Blood	Female	84	165	68	Checked	Not Checked	Not Checked	Not Checked	Not Checked	Not Checked	Not Checked		Former Smoker	Yes	No	0	0	0	0	No	0	0	0	No	0	0	0	0	0	No	0	0	0	0	No	0	0	0	0	Yes
HE00747	GS02715-DNA_H01	GS000037672-ASM	GS000043664-DID	CG-00EF1	LP6005832-DNA_B01	HE00747	wLP6005832_DNA_B01	HV9b	Blood	Female	100-104	147	48	Checked	Not Checked	Not Checked	Not Checked	Not Checked	Not Checked	Not Checked		Never Smoked	Yes	No	0	0	0	0	No	0	0	0	No	0	0	0	0	0	No	0	0	0	0	No	0	0	0	0	No
HE00738					LP6005832-DNA_B02	HE00738	wLP6005832_DNA_B02	K1a1b1a	Blood	Male	85	171	94	Checked	Not Checked	Not Checked	Not Checked	Not Checked	Not Checked	Not Checked		Former Smoker	Yes	No	0	0	0	0	No	0	0	0	No	0	0	0	0	0	No	0	0	0	0	No	0	0	0	0	Yes
HE00751					LP6005832-DNA_B03	HE00751	wLP6005832_DNA_B03	U5b1b1_16192	Blood	Female	86	160	69	Checked	Not Checked	Not Checked	Not Checked	Not Checked	Not Checked	Not Checked		Never Smoked	Yes	No	0	0	0	0	No	0	0	0	No	0	0	0	0	0	No	0	0	0	0	No	0	0	0	0	Yes
HE00844					LP6005832-DNA_B04	HE00844	wLP6005832_DNA_B04	H5a1c1a	Blood	Female	86	163	75	Checked	Not Checked	Not Checked	Not Checked	Not Checked	Not Checked	Not Checked		Former Smoker	Yes	No	0	0	0	0	No	0	0	0	No	0	0	0	0	0	No	0	0	0	0	No	0	0	0	0	No
HE00862					LP6005832-DNA_B05	HE00862	wLP6005832_DNA_B05	HV5	Blood	Female	85	168	59	Checked	Not Checked	Not Checked	Not Checked	Not Checked	Not Checked	Not Checked		Former Smoker	Yes	No	0	0	0	0	Yes	Not Checked	Not Checked	Checked	No	0	0	0	0	0	No	0	0	0	0	No	0	0	0	0	No
HE01031					LP6005832-DNA_B06	HE01031	wLP6005832_DNA_B06	H64;H34	Blood	Female	84	152	66	Checked	Not Checked	Not Checked	Not Checked	Not Checked	Not Checked	Not Checked		Never Smoked	Yes	No	0	0	0	0	No	0	0	0	No	0	0	0	0	0	No	0	0	0	0	No	0	0	0	0	No
HE01042					LP6005832-DNA_B07	HE01042	wLP6005832_DNA_B07	H8c2	Blood	Male	80	175	75	Checked	Not Checked	Not Checked	Not Checked	Not Checked	Not Checked	Not Checked	Not Hispanic/Latino	Never Smoked	Yes	No	0	0	0	0	No	0	0	0	No	0	0	0	0	0	No	0	0	0	0	Yes	Checked	Not Checked	Not Checked	Not Checked	Yes
HE01055					LP6005832-DNA_B08	HE01055	wLP6005832_DNA_B08	H1b	Blood	Male	84	180	73	Checked	Not Checked	Not Checked	Not Checked	Not Checked	Not Checked	Not Checked		Former Smoker	Yes	No	0	0	0	0	No	0	0	0	No	0	0	0	0	0	No	0	0	0	0	No	0	0	0	0	Yes
HE01070					LP6005832-DNA_B09	HE01070	wLP6005832_DNA_B09	H15b	Blood	Female	82	152	47	Checked	Not Checked	Not Checked	Not Checked	Not Checked	Not Checked	Not Checked		Never Smoked	Yes	No	0	0	0	0	No	0	0	0	Yes	Checked	Not Checked	Not Checked	Not Checked	Not Checked	No	0	0	0	0	No	0	0	0	0	Yes
HE00871					LP6005832-DNA_B10	HE00871	wLP6005832_DNA_B10	K2a2a1	Blood	Male	80	183	87	Checked	Not Checked	Not Checked	Not Checked	Not Checked	Not Checked	Not Checked		Never Smoked	Yes	No	0	0	0	0	No	0	0	0	No	0	0	0	0	0	No	0	0	0	0	Yes	Checked	Checked	Not Checked	Not Checked	Yes
HE00885					LP6005832-DNA_B11	HE00885	wLP6005832_DNA_B11	K2a2a1	Blood	Female	81	171	82	Checked	Not Checked	Not Checked	Not Checked	Not Checked	Not Checked	Not Checked		Former Smoker	Yes	No	0	0	0	0	No	0	0	0	No	0	0	0	0	0	No	0	0	0	0	No	0	0	0	0	No
HE00896					LP6005832-DNA_B12	HE00896	wLP6005832_DNA_B12	K2a2a1	Blood	Female	90-94	152	62	Checked	Not Checked	Not Checked	Not Checked	Not Checked	Not Checked	Not Checked		Never Smoked	Yes	No	0	0	0	0	No	0	0	0	No	0	0	0	0	0	No	0	0	0	0	No	0	0	0	0	No
HE00723					LP6005832-DNA_C01	HE00723	wLP6005832_DNA_C01	J2a1a1a2	Blood	Female	90-94	152	64	Checked	Not Checked	Not Checked	Not Checked	Not Checked	Not Checked	Not Checked		Never Smoked	Yes	No	0	0	0	0	No	0	0	0	No	0	0	0	0	0	No	0	0	0	0	No	0	0	0	0	Yes
HE00741					LP6005832-DNA_C02	HE00741	wLP6005832_DNA_C02	H1g1	Blood	Female	87	180	79	Checked	Not Checked	Not Checked	Not Checked	Not Checked	Not Checked	Not Checked		Never Smoked	Yes	Yes	Checked	Not Checked	Not Checked	Not Checked	Yes	Checked	Not Checked	Not Checked	No	0	0	0	0	0	No	0	0	0	0	No	0	0	0	0	Yes
HE00752					LP6005832-DNA_C03	HE00752	wLP6005832_DNA_C03	H3z	Blood	Female	88	160	57	Checked	Not Checked	Not Checked	Not Checked	Not Checked	Not Checked	Not Checked		Never Smoked	Yes	No	0	0	0	0	No	0	0	0	No	0	0	0	0	0	No	0	0	0	0	No	0	0	0	0	Yes
HE00846					LP6005832-DNA_C04	HE00846	wLP6005832_DNA_C04	H1bt	Blood	Female	87	168	54	Checked	Not Checked	Not Checked	Not Checked	Not Checked	Not Checked	Not Checked		Never Smoked	Yes	No	0	0	0	0	No	0	0	0	No	0	0	0	0	0	No	0	0	0	0	No	0	0	0	0	Yes
HE00863					LP6005832-DNA_C05	HE00863	wLP6005832_DNA_C05	H2a1a	Blood	Female	94-99	163	58	Checked	Not Checked	Not Checked	Not Checked	Not Checked	Not Checked	Not Checked		Former Smoker	Yes	No	0	0	0	0	Yes	Checked	Not Checked	Not Checked	No	0	0	0	0	0	No	0	0	0	0	No	0	0	0	0	No
HE01032					LP6005832-DNA_C06	HE01032	wLP6005832_DNA_C06	K1a1b1a	Blood	Female	81	173	57	Checked	Not Checked	Not Checked	Not Checked	Not Checked	Not Checked	Not Checked		Never Smoked	Yes	No	0	0	0	0	Yes	Checked	Not Checked	Not Checked	No	0	0	0	0	0	No	0	0	0	0	No	0	0	0	0	No
HE01044					LP6005832-DNA_C07	HE01044	wLP6005832_DNA_C07	H16a1	Blood	Male	80	173	61	Checked	Not Checked	Not Checked	Not Checked	Not Checked	Not Checked	Not Checked		Never Smoked	Yes	No	0	0	0	0	Yes	Checked	Not Checked	Not Checked	No	0	0	0	0	0	Yes	Not Checked	Checked	Not Checked	Not Checked	No	0	0	0	0	Yes
HE01057					LP6005832-DNA_C08	HE01057	wLP6005832_DNA_C08	H1ag1a	Blood	Female	82	151	50	Checked	Not Checked	Not Checked	Not Checked	Not Checked	Not Checked	Not Checked		Former Smoker	Yes	No	0	0	0	0	No	0	0	0	No	0	0	0	0	0	No	0	0	0	0	No	0	0	0	0	Yes
HE01074					LP6005832-DNA_C09	HE01074	wLP6005832_DNA_C09	H11a2a1	Blood	Female	82	163	68	Checked	Not Checked	Not Checked	Not Checked	Not Checked	Not Checked	Not Checked		Former Smoker	No	No	0	0	0	0	No	0	0	0	No	0	0	0	0	0	No	0	0	0	0	No	0	0	0	0	No
HE00876					LP6005832-DNA_C10	HE00876	wLP6005832_DNA_C10	W6c1	Blood	Male	90-94	170	69	Checked	Not Checked	Not Checked	Not Checked	Not Checked	Not Checked	Not Checked		Former Smoker	Yes	No	0	0	0	0	No	0	0	0	No	0	0	0	0	0	Yes	Not Checked	Checked	Not Checked	Not Checked	No	0	0	0	0	No
HE00886					LP6005832-DNA_C11	HE00886	wLP6005832_DNA_C11	T2a1b	Blood	Female	90-94	150	60	Checked	Not Checked	Not Checked	Not Checked	Not Checked	Not Checked	Not Checked		Former Smoker	Yes	No	0	0	0	0	Yes	Not Checked	Not Checked	Checked	No	0	0	0	0	0	No	0	0	0	0	No	0	0	0	0	Yes
HE00897					LP6005832-DNA_C12	HE00897	wLP6005832_DNA_C12	T2a1b	Blood	Female	84	168	73	Checked	Not Checked	Not Checked	Not Checked	Not Checked	Not Checked	Not Checked		Never Smoked	Yes	Yes	Checked	Not Checked	Not Checked	Not Checked	No	0	0	0	No	0	0	0	0	0	No	0	0	0	0	No	0	0	0	0	Yes
HE00724					LP6005832-DNA_D01	HE00724	wLP6005832_DNA_D01	J1c14	Blood	Male	88	177	90	Checked	Not Checked	Not Checked	Not Checked	Not Checked	Not Checked	Not Checked		Never Smoked	Yes	No	0	0	0	0	No	0	0	0	No	0	0	0	0	0	No	0	0	0	0	No	0	0	0	0	Yes
HE00742					LP6005832-DNA_D02	HE00742	wLP6005832_DNA_D02	U2e2a2	Blood	Female	89	155	70	Checked	Not Checked	Not Checked	Not Checked	Not Checked	Not Checked	Not Checked		Never Smoked	Yes	No	0	0	0	0	Yes	Not Checked	Not Checked	Checked	No	0	0	0	0	0	Yes	Not Checked	Checked	Not Checked	Not Checked	No	0	0	0	0	Yes
HE00755					LP6005832-DNA_D03	HE00755	wLP6005832_DNA_D03	H1e4a	Blood	Female	85	165	70	Checked	Not Checked	Not Checked	Not Checked	Not Checked	Not Checked	Not Checked		Former Smoker	Yes	No	0	0	0	0	No	0	0	0	No	0	0	0	0	0	No	0	0	0	0	Yes	Not Checked	Not Checked	Not Checked	Checked	No
HE00852					LP6005832-DNA_D04	HE00852	wLP6005832_DNA_D04	H2a1a	Blood	Female	90-94	159	51	Checked	Not Checked	Not Checked	Not Checked	Not Checked	Not Checked	Not Checked		Never Smoked	Yes	No	0	0	0	0	No	0	0	0	No	0	0	0	0	0	No	0	0	0	0	No	0	0	0	0	No
HE00864					LP6005832-DNA_D05	HE00864	wLP6005832_DNA_D05	H1bm	Blood	Female	81	165	62	Checked	Not Checked	Not Checked	Not Checked	Not Checked	Not Checked	Not Checked		Never Smoked	Yes	No	0	0	0	0	No	0	0	0	No	0	0	0	0	0	No	0	0	0	0	No	0	0	0	0	Yes
HE01033					LP6005832-DNA_D06	HE01033	wLP6005832_DNA_D06	H3x	Blood	Female	87	168	59	Checked	Not Checked	Not Checked	Not Checked	Not Checked	Not Checked	Not Checked		Never Smoked	Yes	No	0	0	0	0	No	0	0	0	No	0	0	0	0	0	No	0	0	0	0	No	0	0	0	0	Yes
HE01046					LP6005832-DNA_D07	HE01046	wLP6005832_DNA_D07	H20a	Blood	Male	81	178	80	Checked	Not Checked	Not Checked	Not Checked	Not Checked	Not Checked	Not Checked		Former Smoker	Yes	No	0	0	0	0	No	0	0	0	No	0	0	0	0	0	No	0	0	0	0	No	0	0	0	0	No
HE01058					LP6005832-DNA_D08	HE01058	wLP6005832_DNA_D08	U5a2d	Blood	Female	80	149	53	Checked	Not Checked	Not Checked	Not Checked	Not Checked	Not Checked	Not Checked		Never Smoked	Yes	No	0	0	0	0	No	0	0	0	No	0	0	0	0	0	No	0	0	0	0	No	0	0	0	0	Yes
HE01077					LP6005832-DNA_D09	HE01077	wLP6005832_DNA_D09	N1b1b1	Blood	Female	80	152	59	Checked	Not Checked	Not Checked	Not Checked	Not Checked	Not Checked	Not Checked		Never Smoked	Yes	No	0	0	0	0	Yes	Not Checked	Not Checked	Checked	Yes	Checked	Not Checked	Not Checked	Not Checked	Not Checked	No	0	0	0	0	No	0	0	0	0	No
HE00877					LP6005832-DNA_D10	HE00877	wLP6005832_DNA_D10	H13a1a1d1	Blood	Female	90-94	152	52	Checked	Not Checked	Not Checked	Not Checked	Not Checked	Not Checked	Not Checked		Never Smoked	Yes	No	0	0	0	0	No	0	0	0	No	0	0	0	0	0	No	0	0	0	0	No	0	0	0	0	No
HE00887					LP6005832-DNA_D11	HE00887	wLP6005832_DNA_D11	T2b	Blood	Female	90-94	168	66	Checked	Not Checked	Not Checked	Not Checked	Not Checked	Not Checked	Not Checked		Never Smoked	Yes	No	0	0	0	0	Yes	Checked	Not Checked	Not Checked	No	0	0	0	0	0	No	0	0	0	0	No	0	0	0	0	Yes
HE00899					LP6005832-DNA_D12	HE00899	wLP6005832_DNA_D12	L2a1l2a1	Blood	Female	80	155	68	Checked	Not Checked	Not Checked	Not Checked	Not Checked	Not Checked	Not Checked		Never Smoked	Yes	No	0	0	0	0	No	0	0	0	No	0	0	0	0	0	No	0	0	0	0	No	0	0	0	0	No
HE00731					LP6005832-DNA_E01	HE00731	wLP6005832_DNA_E01	U4b1b1	Blood	Female	85	173	60	Checked	Not Checked	Not Checked	Not Checked	Not Checked	Not Checked	Not Checked		Never Smoked	Yes	No	0	0	0	0	No	0	0	0	Yes	Checked	Not Checked	Not Checked	Not Checked	Not Checked	No	0	0	0	0	No	0	0	0	0	No
HE00744					LP6005832-DNA_E02	HE00744	wLP6005832_DNA_E02	T1a4	Blood	Female	100-104	158	50	Checked	Not Checked	Not Checked	Not Checked	Not Checked	Not Checked	Not Checked		Former Smoker	Yes	No	0	0	0	0	No	0	0	0	No	0	0	0	0	0	Yes	Not Checked	Checked	Not Checked	Not Checked	No	0	0	0	0	Yes
HE00756					LP6005832-DNA_E03	HE00756	wLP6005832_DNA_E03	U5b2a1a_16311	Blood	Female	86	160	59	Checked	Not Checked	Not Checked	Not Checked	Not Checked	Not Checked	Not Checked		Former Smoker	Yes	No	0	0	0	0	No	0	0	0	No	0	0	0	0	0	No	0	0	0	0	Yes	Not Checked	Not Checked	Not Checked	Checked	Yes
HE00855					LP6005832-DNA_E04	HE00855	wLP6005832_DNA_E04	H20	Blood	Male	80	168	86	Checked	Not Checked	Not Checked	Not Checked	Not Checked	Not Checked	Not Checked		Never Smoked	Yes	No	0	0	0	0	No	0	0	0	No	0	0	0	0	0	No	0	0	0	0	No	0	0	0	0	No
HE00865					LP6005832-DNA_E05	HE00865	wLP6005832_DNA_E05	U5a2a1	Blood	Male	85	174	79	Checked	Not Checked	Not Checked	Not Checked	Not Checked	Not Checked	Not Checked		Former Smoker	Yes	No	0	0	0	0	No	0	0	0	No	0	0	0	0	0	No	0	0	0	0	Yes	Not Checked	Not Checked	Not Checked	Checked	No
HE01035					LP6005832-DNA_E06	HE01035	wLP6005832_DNA_E06	U8b1b1	Blood	Female	81	168	68	Checked	Not Checked	Not Checked	Not Checked	Not Checked	Not Checked	Not Checked		Former Smoker	Yes	No	0	0	0	0	No	0	0	0	No	0	0	0	0	0	No	0	0	0	0	No	0	0	0	0	No
HE01048					LP6005832-DNA_E07	HE01048	wLP6005832_DNA_E07	H3b	Blood	Female	80	163	58	Checked	Not Checked	Not Checked	Not Checked	Not Checked	Not Checked	Not Checked		Never Smoked	Yes	No	0	0	0	0	Yes	Not Checked	Not Checked	Checked	No	0	0	0	0	0	No	0	0	0	0	No	0	0	0	0	No
HE01060					LP6005832-DNA_E08	HE01060	wLP6005832_DNA_E08	J1c1f	Blood	Female	87	173	70	Checked	Not Checked	Not Checked	Not Checked	Not Checked	Not Checked	Not Checked		Never Smoked	Yes	No	0	0	0	0	No	0	0	0	No	0	0	0	0	0	No	0	0	0	0	No	0	0	0	0	Yes
HE01078					LP6005832-DNA_E09	HE01078	wLP6005832_DNA_E09	H3aa	Blood	Female	82	150	73	Checked	Not Checked	Not Checked	Not Checked	Not Checked	Not Checked	Not Checked		Never Smoked	Yes	No	0	0	0	0	No	0	0	0	No	0	0	0	0	0	No	0	0	0	0	No	0	0	0	0	No
HE00880					LP6005832-DNA_E10	HE00880	wLP6005832_DNA_E10	H4a1a4b	Blood	Male	84	174	84	Checked	Not Checked	Not Checked	Not Checked	Not Checked	Not Checked	Not Checked		Former Smoker	Yes	No	0	0	0	0	No	0	0	0	No	0	0	0	0	0	No	0	0	0	0	No	0	0	0	0	No
HE00888					LP6005832-DNA_E11	HE00888	wLP6005832_DNA_E11	I2a2	Blood	Female	82	170	59	Checked	Not Checked	Not Checked	Not Checked	Not Checked	Not Checked	Not Checked		Never Smoked	No	No	0	0	0	0	No	0	0	0	No	0	0	0	0	0	No	0	0	0	0	No	0	0	0	0	No
HE01000					LP6005832-DNA_E12	HE01000	wLP6005832_DNA_E12	J1c14	Blood	Female	80	152	45	Checked	Not Checked	Not Checked	Not Checked	Not Checked	Not Checked	Not Checked		Former Smoker	Yes	No	0	0	0	0	Yes	Not Checked	Not Checked	Checked	No	0	0	0	0	0	No	0	0	0	0	No	0	0	0	0	Yes
HE00732					LP6005832-DNA_F01	HE00732	wLP6005832_DNA_F01	HV16	Blood	Female	84	160	59	Checked	Not Checked	Not Checked	Not Checked	Not Checked	Not Checked	Not Checked		Former Smoker	Yes	No	0	0	0	0	Yes	Not Checked	Checked	Not Checked	No	0	0	0	0	0	No	0	0	0	0	No	0	0	0	0	No
HE00745					LP6005832-DNA_F02	HE00745	wLP6005832_DNA_F02	J1c14	Blood	Female	85	152	52	Checked	Not Checked	Not Checked	Not Checked	Not Checked	Not Checked	Not Checked		Former Smoker	Yes	No	0	0	0	0	Yes	Not Checked	Not Checked	Checked	Yes	Checked	Not Checked	Not Checked	Not Checked	Not Checked	No	0	0	0	0	No	0	0	0	0	Yes
HE00757					LP6005832-DNA_F03	HE00757	wLP6005832_DNA_F03	H6a1b4	Blood	Female	100-104	147	35	Checked	Not Checked	Not Checked	Not Checked	Not Checked	Not Checked	Not Checked		Former Smoker	Yes	No	0	0	0	0	Yes	Checked	Not Checked	Not Checked	No	0	0	0	0	0	Yes	Checked	Not Checked	Not Checked	Not Checked	No	0	0	0	0	Yes
HE00856					LP6005832-DNA_F04	HE00856	wLP6005832_DNA_F04	H1n2	Blood	Male	81	183	93	Checked	Not Checked	Not Checked	Not Checked	Not Checked	Not Checked	Not Checked		Never Smoked	Yes	No	0	0	0	0	No	0	0	0	No	0	0	0	0	0	No	0	0	0	0	No	0	0	0	0	Yes
HE00866					LP6005832-DNA_F05	HE00866	wLP6005832_DNA_F05	H7d4	Blood	Female	86	155	66	Checked	Not Checked	Not Checked	Not Checked	Not Checked	Not Checked	Not Checked		Former Smoker	Yes	No	0	0	0	0	Yes	Checked	Not Checked	Not Checked	No	0	0	0	0	0	No	0	0	0	0	No	0	0	0	0	No
HE01036					LP6005832-DNA_F06	HE01036	wLP6005832_DNA_F06	H13a1a1a	Blood	Female	89	155	57	Checked	Not Checked	Not Checked	Not Checked	Not Checked	Not Checked	Not Checked		Never Smoked	Yes	No	0	0	0	0	No	0	0	0	No	0	0	0	0	0	No	0	0	0	0	No	0	0	0	0	No
HE01049					LP6005832-DNA_F07	HE01049	wLP6005832_DNA_F07	K1a1b2b	Blood	Female	81	152	62	Checked	Not Checked	Not Checked	Not Checked	Not Checked	Not Checked	Not Checked		Former Smoker	Yes	No	0	0	0	0	Yes	Not Checked	Not Checked	Checked	No	0	0	0	0	0	No	0	0	0	0	No	0	0	0	0	Yes
HE01062					LP6005832-DNA_F08	HE01062	wLP6005832_DNA_F08	K1a1b1a	Blood	Female	80	155	49	Checked	Not Checked	Not Checked	Not Checked	Not Checked	Not Checked	Not Checked		Former Smoker	Yes	No	0	0	0	0	Yes	Checked	Not Checked	Not Checked	No	0	0	0	0	0	No	0	0	0	0	No	0	0	0	0	No
HE01080					LP6005832-DNA_F09	HE01080	wLP6005832_DNA_F09	K1a1b1a	Blood	Male	81	173	82	Checked	Not Checked	Not Checked	Not Checked	Not Checked	Not Checked	Not Checked		Former Smoker	Yes	No	0	0	0	0	No	0	0	0	No	0	0	0	0	0	No	0	0	0	0	No	0	0	0	0	Yes
HE00881					LP6005832-DNA_F10	HE00881	wLP6005832_DNA_F10	H3g1	Blood	Female	80	156	68	Checked	Not Checked	Not Checked	Not Checked	Not Checked	Not Checked	Not Checked		Former Smoker	Yes	No	0	0	0	0	No	0	0	0	No	0	0	0	0	0	No	0	0	0	0	No	0	0	0	0	No
HE00889					LP6005832-DNA_F11	HE00889	wLP6005832_DNA_F11	K1a13a	Blood	Male	87	187	93	Checked	Not Checked	Not Checked	Not Checked	Not Checked	Not Checked	Not Checked		Never Smoked	Yes	No	0	0	0	0	No	0	0	0	No	0	0	0	0	0	No	0	0	0	0	Yes	Checked	Not Checked	Not Checked	Not Checked	No
HE01001					LP6005832-DNA_F12	HE01001	wLP6005832_DNA_F12	T2b13a	Blood	Female	81	170	68	Checked	Not Checked	Not Checked	Not Checked	Not Checked	Not Checked	Not Checked		Never Smoked	Yes	No	0	0	0	0	No	0	0	0	No	0	0	0	0	0	No	0	0	0	0	No	0	0	0	0	Yes
HE00733					LP6005832-DNA_G01	HE00733	wLP6005832_DNA_G01	H5a1	Blood	Male	87	173	76	Checked	Not Checked	Not Checked	Not Checked	Not Checked	Not Checked	Not Checked		Never Smoked	No	No	0	0	0	0	No	0	0	0	No	0	0	0	0	0	No	0	0	0	0	No	0	0	0	0	No
HE00746					LP6005832-DNA_G02	HE00746	wLP6005832_DNA_G02	T1a1_152;T1a1	Blood	Male	80	183	77	Checked	Not Checked	Not Checked	Not Checked	Not Checked	Not Checked	Not Checked		Never Smoked	Yes	Yes	Not Checked	Not Checked	Checked	Not Checked	No	0	0	0	No	0	0	0	0	0	Yes	Not Checked	Checked	Not Checked	Not Checked	Yes	Checked	Not Checked	Not Checked	Not Checked	Yes
HE00758					LP6005832-DNA_G03	HE00758	wLP6005832_DNA_G03	H11a	Blood	Female	81	168	58	Checked	Not Checked	Not Checked	Not Checked	Not Checked	Not Checked	Not Checked		Never Smoked	Yes	Yes	Checked	Not Checked	Not Checked	Not Checked	No	0	0	0	No	0	0	0	0	0	No	0	0	0	0	No	0	0	0	0	Yes
HE00857					LP6005832-DNA_G04	HE00857	wLP6005832_DNA_G04	H1e1a	Blood	Male	80	180	84	Checked	Not Checked	Not Checked	Not Checked	Not Checked	Not Checked	Not Checked		Former Smoker	No	No	0	0	0	0	No	0	0	0	No	0	0	0	0	0	No	0	0	0	0	No	0	0	0	0	No
HE00867					LP6005832-DNA_G05	HE00867	wLP6005832_DNA_G05	K2a	Blood	Female	88	165	52	Checked	Not Checked	Not Checked	Not Checked	Not Checked	Not Checked	Not Checked		Former Smoker	Yes	No	0	0	0	0	Yes	Not Checked	Not Checked	Checked	No	0	0	0	0	0	No	0	0	0	0	No	0	0	0	0	No
HE01038					LP6005832-DNA_G06	HE01038	wLP6005832_DNA_G06	U2e2a1;U2e2a4	Blood	Female	86	150	59	Checked	Not Checked	Not Checked	Not Checked	Not Checked	Not Checked	Not Checked		Never Smoked	Yes	No	0	0	0	0	No	0	0	0	No	0	0	0	0	0	No	0	0	0	0	No	0	0	0	0	Yes
HE01050					LP6005832-DNA_G07	HE01050	wLP6005832_DNA_G07	HV15;HV9b	Blood	Male	89	178	100	Checked	Not Checked	Not Checked	Not Checked	Not Checked	Not Checked	Not Checked	Unknown	Former Smoker	Yes	No	0	0	0	0	No	0	0	0	No	0	0	0	0	0	No	0	0	0	0	Yes	Checked	Checked	Not Checked	Not Checked	Yes
HE01063					LP6005832-DNA_G08	HE01063	wLP6005832_DNA_G08	A2ae	Blood	Female	82	160	64	Checked	Not Checked	Not Checked	Not Checked	Not Checked	Not Checked	Not Checked		Never Smoked	No	No	0	0	0	0	No	0	0	0	No	0	0	0	0	0	No	0	0	0	0	No	0	0	0	0	No
HE00868					LP6005832-DNA_G09	HE00868	wLP6005832_DNA_G09	H1c2	Blood	Male	89	178	77	Checked	Not Checked	Not Checked	Not Checked	Not Checked	Not Checked	Not Checked		Never Smoked	Yes	Yes	Checked	Not Checked	Not Checked	Not Checked	No	0	0	0	No	0	0	0	0	0	No	0	0	0	0	No	0	0	0	0	No
HE00882					LP6005832-DNA_G10	HE00882	wLP6005832_DNA_G10	H1o	Blood	Female	90-94	155	54	Checked	Not Checked	Not Checked	Not Checked	Not Checked	Not Checked	Not Checked		Former Smoker	Yes	Yes	Checked	Not Checked	Not Checked	Not Checked	Yes	Checked	Not Checked	Not Checked	No	0	0	0	0	0	No	0	0	0	0	No	0	0	0	0	No
HE00890					LP6005832-DNA_G11	HE00890	wLP6005832_DNA_G11	H1k;H1b;H55;H50;H24;H20	Blood	Female	81	169	61	Checked	Not Checked	Not Checked	Not Checked	Not Checked	Not Checked	Not Checked		Never Smoked	Yes	No	0	0	0	0	Yes	Checked	Not Checked	Not Checked	Yes	Checked	Not Checked	Not Checked	Not Checked	Not Checked	No	0	0	0	0	No	0	0	0	0	Yes
HE01002					LP6005832-DNA_G12	HE01002	wLP6005832_DNA_G12	K1a1b1a	Blood	Female	85	165	61	Checked	Not Checked	Not Checked	Not Checked	Not Checked	Not Checked	Not Checked		Never Smoked	Yes	No	0	0	0	0	Yes	Checked	Not Checked	Not Checked	No	0	0	0	0	0	No	0	0	0	0	No	0	0	0	0	Yes
HE00735					LP6005832-DNA_H01	HE00735	wLP6005832_DNA_H01	U4a2a	Blood	Male	84	170	66	Checked	Not Checked	Not Checked	Not Checked	Not Checked	Not Checked	Not Checked		Former Smoker	Yes	No	0	0	0	0	No	0	0	0	No	0	0	0	0	0	Yes	Not Checked	Checked	Not Checked	Not Checked	No	0	0	0	0	Yes
HE00748					LP6005832-DNA_H02	HE00748	wLP6005832_DNA_H02	U7b	Blood	Male	90-94	174	73	Checked	Not Checked	Not Checked	Not Checked	Not Checked	Not Checked	Not Checked		Never Smoked	Yes	No	0	0	0	0	No	0	0	0	No	0	0	0	0	0	No	0	0	0	0	Yes	Not Checked	Not Checked	Not Checked	Checked	Yes
HE00759					LP6005832-DNA_H03	HE00759	wLP6005832_DNA_H03	H4a1a5	Blood	Female	90-94	152	50	Checked	Not Checked	Not Checked	Not Checked	Not Checked	Not Checked	Not Checked		Former Smoker	Yes	No	0	0	0	0	Yes	Checked	Not Checked	Not Checked	Yes	Checked	Not Checked	Not Checked	Not Checked	Not Checked	Yes	Checked	Not Checked	Not Checked	Not Checked	No	0	0	0	0	No
HE00859					LP6005832-DNA_H04	HE00859	wLP6005832_DNA_H04	H2a2a1	Blood	Female	89	160	68	Checked	Not Checked	Not Checked	Not Checked	Not Checked	Not Checked	Not Checked		Former Smoker	Yes	No	0	0	0	0	Yes	Not Checked	Not Checked	Checked	No	0	0	0	0	0	No	0	0	0	0	No	0	0	0	0	No
HE01029					LP6005832-DNA_H05	HE01029	wLP6005832_DNA_H05	H6a1b4;H6a1b2	Blood	Female	80	152	68	Checked	Not Checked	Not Checked	Not Checked	Not Checked	Not Checked	Not Checked		Never Smoked	Yes	No	0	0	0	0	Yes	Checked	Not Checked	Not Checked	No	0	0	0	0	0	No	0	0	0	0	No	0	0	0	0	No
HE01040					LP6005832-DNA_H06	HE01040	wLP6005832_DNA_H06	J1c2e1	Blood	Male	85	177	75	Checked	Not Checked	Not Checked	Not Checked	Not Checked	Not Checked	Not Checked		Former Smoker	Yes	No	0	0	0	0	No	0	0	0	No	0	0	0	0	0	No	0	0	0	0	Yes	Not Checked	Not Checked	Not Checked	Checked	No
HE01052					LP6005832-DNA_H07	HE01052	wLP6005832_DNA_H07	K1a4a1a2b	Blood	Male	83	192	96	Checked	Not Checked	Not Checked	Not Checked	Not Checked	Not Checked	Not Checked		Never Smoked	Yes	No	0	0	0	0	No	0	0	0	No	0	0	0	0	0	No	0	0	0	0	No	0	0	0	0	Yes
HE01065					LP6005832-DNA_H08	HE01065	wLP6005832_DNA_H08	H2a2a1f	Blood	Female	80	175	63	Checked	Not Checked	Not Checked	Not Checked	Not Checked	Not Checked	Not Checked		Former Smoker	Yes	No	0	0	0	0	Yes	Checked	Not Checked	Not Checked	No	0	0	0	0	0	No	0	0	0	0	No	0	0	0	0	No
HE00869					LP6005832-DNA_H09	HE00869	wLP6005832_DNA_H09	H1aj1a	Blood	Male	87	177	71	Checked	Not Checked	Not Checked	Not Checked	Not Checked	Not Checked	Not Checked		Former Smoker	Yes	No	0	0	0	0	No	0	0	0	No	0	0	0	0	0	No	0	0	0	0	Yes	Not Checked	Not Checked	Not Checked	Checked	No
HE00883					LP6005832-DNA_H10	HE00883	wLP6005832_DNA_H10	K1a1b1a	Blood	Male	81	173	68	Checked	Not Checked	Not Checked	Not Checked	Not Checked	Not Checked	Not Checked		Former Smoker	Yes	No	0	0	0	0	No	0	0	0	No	0	0	0	0	0	No	0	0	0	0	Yes	Checked	Not Checked	Not Checked	Not Checked	No
HE00892					LP6005832-DNA_H11	HE00892	wLP6005832_DNA_H11	H5a1	Blood	Female	80	165	59	Checked	Not Checked	Not Checked	Not Checked	Not Checked	Not Checked	Not Checked		Never Smoked	Yes	No	0	0	0	0	Yes	Not Checked	Not Checked	Checked	No	0	0	0	0	0	No	0	0	0	0	No	0	0	0	0	Yes
HE01004					LP6005832-DNA_H12	HE01004	wLP6005832_DNA_H12	T2f1a1	Blood	Female	90-94	160	61	Checked	Not Checked	Not Checked	Not Checked	Not Checked	Not Checked	Not Checked	Unknown	Never Smoked	Yes	No	0	0	0	0	Yes	Checked	Not Checked	Not Checked	No	0	0	0	0	0	No	0	0	0	0	No	0	0	0	0	Yes
HE01005					LP6005833-DNA_A01	HE01005	wLP6005833_DNA_A01	J1c8a1a	Blood	Female	82	169	54	Checked	Not Checked	Not Checked	Not Checked	Not Checked	Not Checked	Not Checked		Former Smoker	No	No	0	0	0	0	No	0	0	0	No	0	0	0	0	0	No	0	0	0	0	No	0	0	0	0	No
HE01006					LP6005833-DNA_B01	HE01006	wLP6005833_DNA_B01	J1c8a1	Blood	Female	84	170	66	Checked	Not Checked	Not Checked	Not Checked	Not Checked	Not Checked	Not Checked		Former Smoker	Yes	No	0	0	0	0	No	0	0	0	No	0	0	0	0	0	Yes	Not Checked	Not Checked	Not Checked	Checked	No	0	0	0	0	Yes
HE01008					LP6005833-DNA_C01	HE01008	wLP6005833_DNA_C01	K1a4a1	Blood	Female	88	152	49	Checked	Not Checked	Not Checked	Not Checked	Not Checked	Not Checked	Not Checked	Unknown	Former Smoker	Yes	No	0	0	0	0	Yes	Checked	Not Checked	Not Checked	No	0	0	0	0	0	No	0	0	0	0	No	0	0	0	0	Yes
HE01009					LP6005833-DNA_D01	HE01009	wLP6005833_DNA_D01	H5	Blood	Female	80	160	59	Checked	Not Checked	Not Checked	Not Checked	Not Checked	Not Checked	Not Checked		Never Smoked	Yes	No	0	0	0	0	No	0	0	0	No	0	0	0	0	0	No	0	0	0	0	No	0	0	0	0	Yes
[truncated: 44 more columns]
